# Supplementary material for: Temporal Exercise Conditioning Confers Dual-Phase Cardioprotection Against Isoproterenol-Induced Injury in a Rat Model
Source: Antioxidants (Basel). 2026 Jan 23;15(2):152. doi: 10.3390/antiox15020152 (PMC12938271; doi:10.3390/antiox15020152)
Supplement: Supplementary file 1 [file antioxidants-15-00152-s001.zip]

Archive with 1 entries (1 files):
- antioxidants-4032540-supplementary.pdf
